# Supplementary material for: Peri-Interventional Triple Therapy with Dabigatran Modifies Vasomotion after Bare-Metal Stent Implantation in a Pig Coronary Artery Model
Source: J Pers Med. 2023 Jan 31;13(2):280. doi: 10.3390/jpm13020280 (PMC9962101; doi:10.3390/jpm13020280)
Supplement: Supplementary file 1 [file jpm-13-00280-s001.zip]

Archive with 1 entries (1 files):
- jpm-2146547-supplementary.pdf
